# Supplementary material for: The Crosstalk Between the Anterior Hypothalamus and the Locus Coeruleus During Wakefulness Is Associated with Low-Frequency Oscillations Power During Sleep
Source: Clocks Sleep. 2025 Sep 26;7(4):53. doi: 10.3390/clockssleep7040053 (PMC12551093; doi:10.3390/clockssleep7040053)
Supplement: Supplementary file 1 [file clockssleep-07-00053-s001.zip]

Archive with 1 entries (1 files):
- clockssleep-3787925-supplementary.pdf
